# Supplementary material for: MAPT Subhaplotypes in Different Progressive Supranuclear Palsy Phenotypes
Source: Biomedicines. 2025 Jun 7;13(6):1405. doi: 10.3390/biomedicines13061405 (PMC12190731; doi:10.3390/biomedicines13061405)
Supplement: Supplementary file 1 [file biomedicines-13-01405-s001.zip]

Archive with 1 entries (1 files):
- biomedicines-3660465-supplementary.pdf
